# Supplementary material for: Clinical relevance of breast cancer-related genes as potential biomarkers for oral squamous cell carcinoma
Source: BMC Cancer. 2014 May 7;14:324. doi: 10.1186/1471-2407-14-324 (PMC4031971; doi:10.1186/1471-2407-14-324)
Supplement: Additional file 1: Table S1 — Optimal antibody conditions and H-score cutoffs. [file 1471-2407-14-324-S1.xlsx]

## Sheet: Sheet1
Additional file 1, Table S1: Optimal antibody conditions and H-score cutoffs
Primary antibody	Host	Dilution	Source	H-score cutoff
anti-p16	Mouse	1:200	Santa Cruz Biotechnology sc-56330
anti-AZGP1	Rabbit	1:250	Sigma-Aldrich HPA012582	30
anti-BTG2	Rabbit	1:100	Genway Biotech 18-003-42396	110
anti-CBX2	Rabbit	1:150	Sigma-Aldrich AV51628	20
anti-CNTNAP2	Rabbit	1:300	Abcam ab104525	100
anti-NME5	Rabbit	1:400	ProteinTech Group 12923-1-AP	9
anti-S100A8	Rabbit	1:2000	Sigma-Aldrich HPA024372	80
anti-SCUBE2	Rabbit	1:100	Sigma-Aldrich HPA006353	9
anti-SERPINA11	Rabbit	1:25	Abcam ab86673	50
anti-STC2	Rabbit	1:100	ProteinTech Group 10314-1-AP	100
anti-STK32B	Rabbit	1:300	Sigma-Aldrich HPA015820	20
anti-SUSD3	Rabbit	1:150	Sigma-Aldrich HPA042310	90
anti-UBE2C	Mouse	1:500	Abcam ab56861	80
anti-WHSC1L1	Rabbit	1:100	Sigma-Aldrich HPA018893	9
