# Supplementary material for: Clinical relevance of breast cancer-related genes as potential biomarkers for oral squamous cell carcinoma
Source: BMC Cancer. 2014 May 7;14:324. doi: 10.1186/1471-2407-14-324 (PMC4031971; doi:10.1186/1471-2407-14-324)
Supplement: Additional file 2: Table S2 — Relationship between protein expression and clinicopathological features in OSCC (Cohort III). [file 1471-2407-14-324-S2.xlsx]

## Sheet: Sheet1
Additional file 2: Table S2 Relationship between molecular markers and clinicopathological features in OSCC (Cohort III)
			AZGP1 cytoplasmic expression				AZGP1 nuclear expression				BTG2 expression				CBX2 expression				CNTNAP2 expression				NME5 expression				S100A8 expression				SCUBE2 expression				SERPINA11 expression				STC2 expression				STK32B expression				SUSD3 expression
	Total patients (n = 43)		AZGP1-positive (n = 31)	AZGP1-negative (n = 11)	P-Value		AZGP1-positive (n = 25)	AZGP1-negative (n = 17)	P-Value		BTG2-positive (n = 16)	BTG2-negative (n = 26)	P-Value		CBX2-positive (n = 33)	CBX2-negative (n = 9)	P-Value		CNTNAP2-positive (n = 6)	CNTNAP2-negative (n = 36)	P-Value		NME5-positive (n = 12)	NME5-negative (n = 29)	P-Value		S100A8-positive (n = 11)	S100A8-negative (n = 29)	P-Value		SCUBE2-positive (n = 12)	SCUBE2-negative (n = 29)	P-Value		SERPINA11-positive (n = 17)	SERPINA11-negative (n = 25)	P-Value		STC2-positive (n = 20)	STC2-negative (n = 21)	P-Value		STK32B-positive (n = 15)	STK32B-negative (n = 27)	P-Value		SUSD3-positive (n = 25)	SUSD3-negative (n = 17)	P-Value
Age (y)					1.0				0.56				0.28				0.11				1.0				1.0				1.0				1.0				0.61				0.23				1.0				0.26
≤40	3 (7%)		2 (6%)	1 (9%)			1 (4%)	2 (12%)			0 (0%)	3 (12%)			1 (3%)	2 (22%)			0 (0%)	3 (8%)			1 (8%)	2 (7%)			0 (0%)	2 (7%)			0 (0%)	2 (7%)			1 (6%)	2 (8%)			0 (0%)	3 (14%)			1 (7%)	2 (7%)			3 (12%)	0 (0%)
>40	40 (93%)		29 (94%)	10 (91%)			24 (96%)	15 (88%)			16 (100%)	23 (88%)			32 (97%)	7 (78%)			6 (100%)	33 (92%)			11 (92%)	27 (93%)			11 (100%)	27 (93%)			12 (100%)	27 (93%)			16 (94%)	23 (92%)			20 (100%)	18 (86%)			14 (93%)	25 (93%)			22 (88%)	17 (100)
Sex					0.50				1.0				1.0				0.71				1.0				0.32				0.72				0.3				0.76				1				0.11				1
Female	20 (47%)		13 (42%)	6 (55%)			11 (44%)	8 (47%)			7 (44%)	12 (46%)			14 (42%)	5 (56%)			3 (50%)	16 (44%)			4 (33%)	15 (52%)			4 (36%)	14 (48%)			5 (42%)	13 (45%)			7 (41%)	12 (48%)			9 (45%)	10 (48%)			4 (27%)	15 (56%)			11 (44%)	8 (47%)
Male	23 (53%)		18 (58%)	5 (45%)			14 (56%)	9 (53%)			9 (56%)	14 (54%)			19 (58%)	4 (44%)			3 (50%)	20 (56%)			8 (67%)	14 (48%)			7 (64%)	15 (52%)			7 (58%)	16 (55%)			10 (59%)	13 (52%)			11 (55%)	11 (52%)			11 (73%)	12 (44%)			14 (56%)	9 (53%)
Tumor site					0.12				0.18				0.13				0.17				0.50				0.23				0.89				0.58				0.91				0.76				0.68				0.76
Tongue	24 (56%)		17 (55%)	7 (64%)			17 (68%)	7 (41%)			6 (38%)	18 (69%)			17 (52%)	7 (78%)			5 (83%)	19 (53%)			6 (50%)	18 (62%)			7 (64%)	15 (52%)			5 (42%)	13 (45%)			9 (53%)	15 (60%)			11 (55%)	13 (62%)			8 (53%)	16 (59%)			13 (52%)	11 (65%)
Buccal gingiva	11 (26%)		6 (19%)	4 (36%)			5 (20%)	5 (29%)			6 (38%)	4 (15%)			10 (30%)	0 (0%)			1 (17%)	9 (25%)			2 (17%)	8 (28%)			2 (18%)	8 (28%)			3 (25%)	7 (24%)			4 (24%)	6 (24%)			6 (30%)	4 (19%)			3 (20%)	7 (26%)			7 (28%)	3 (18%)
Floor of the mouth	8 (19%)		8 (26%)	0 (0%)			3 (12%)	5 (29%)			4 (25%)	4 (15%)			6 (18%)	2 (22%)			0 (0%)	8 (22%)			4 (33%)	3 (10%)			2 (18%)	6 (21%)			4 (33%)	4 (13%)			4 (24%)	4 (16%)			3 (15%)	4 (19%)			4 (27%)	4 (15%)			5 (20%)	3 (18%)
Tumor size					1.0				0.41				0.69				1				0.26				0.65				0.65				0.65				0.68				1				0.038				0.68
T1-T2	36 (84%)		26 (84%)	9 (82%)			22 (88%)	13 (76%)			14 (88%)	21 (81%)			27 (82%)	8 (89%)			4 (67%)	31 (86%)			11 (92%)	23 (79%)			10 (91%)	23 (79%)			11 (92%)	23 (79%)			15 (88%)	20 (80%)			17 (85%)	17 (81%)			15 (100%)	20 (74%)			20 (80%)	15 (88%)
T3-T4	7 (16%)		5 (16%)	2 (18%)			3 (12%)	4 (24%)			2 (13%)	5 (19%)			6 (18%)	1 (11%)			2 (33%)	5 (14%)			1 (8%)	6 (21%)			1 (9%)	6 (21%)			1 (8%)	6 (21%)			2 (12%)	5 (20%)			3 (15%)	4 (19%)			0 (0%)	7 (26%)			5 (20%)	2 (12%)
Not available	0 (0%)		0 (0%)	0 (0%)			0 (0%)	0 (0%)			0 (0%)	0 (0%)			0 (0%)	0 (0%)			0 (0%)	0 (0%)			0 (0%)	0 (0%)			0 (0%)	0 (0%)			0 (0%)	0 (0%)			0 (0%)	0 (0%)			0 (0%)	0 (0%)			0 (0%)	0 (0%)			0 (0%)	0 (0%)
Cervical lymph node status					1.0				0.52				0.74				0.12				0.18				0.49				0.47				0.01				0.76				0.75				0.33				0.76
Negative	27 (63%)		19 (61%)	7 (64%)			14 (56%)	12 (71%)			9 (56%)	17 (65%)			18 (55%)	8 (89%)			2 (33%)	24 (67%)			6 (50%)	19 (66%)			8 (73%)	16 (55%)			11 (92%)	14 (48%)			10 (59%)	16 (64%)			13 (65%)	12 (57%)			11 (73%)	15 (56%)			16 (64%)	10 (59%)
Positive	16 (37%)		12 (39%)	4 (36%)			11 (44%)	5 (29%)			7 (44%)	9 (35%)			15 (45%)	1 (11%)			4 (67%)	12 (33%)			6 (50%)	10 (34%)			3 (27%)	13 (45%)			1 (8%)	15 (52%)			7 (41%)	9 (36%)			7 (35%)	9 (43%)			4 (27%)	12 (44%)			9 (36%)	7 (41%)
Not available	0 (0%)		0 (0%)	0 (0%)			0 (0%)	0 (0%)			0 (0%)	0 (0%)			0 (0%)	0 (0%)			0 (0%)	0 (0%)			0 (0%)	0 (0%)			0 (0%)	0 (0%)			0 (0%)	0 (0%)			0 (0%)	0 (0%)			0 (0%)	0 (0%)			0 (0%)	0 (0%)			0 (0%)	0 (0%)
Differentiation					0.35				0.11				1.0				0.51				0.71				0.37				0.009				0.09				0.14				0.76				0.12				0.43
Well	12 (30%)		8 (26%)	4 (36%)			7 (28%)	5 (29%)			4 (25%)	8 (31%)			11 (33%)	1 (11%)			2 (33%)	10 (28%)			2 (17%)	10 (34%)			7 (64%)	5 (17%)			2 (17%)	10 (34%)			2 (12%)	10 (40%)			5 (25%)	7 (33%)			3 (20%)	9 (33%)			9 (36%)	3 (18%)
Moderate	22 (51%)		18 (58%)	4 (36%)			16 (64%)	6 (35%)			8 (50%)	14 (54%)			16 (48%)	6 (67%)			4 (67%)	18 (50%)			7 (58%)	15 (52%)			3 (27%)	18 (62%)			5 (42%)	17 (59%)			10 (59%)	12 (48%)			12 (60%)	10 (48%)			7 (47%)	15 (56%)			11 (44%)	11 (65%)
Poor	7 (16%)		4 (13%)	3 (27%)			2 (8%)	5 (29%)			3 (19%)	4 (15%)			5 (15%)	2 (22%)			0 (0%)	7 (19%)			3 (25%)	4 (14%)			0 (0%)	6 (21%)			4 (33%)	2 (7%)			4 (24%)	3 (12%)			3 (15%)	4 (19%)			5 (33%)	2 (7%)			4 (16%)	3 (18%)
Not available	2 (5%)		1 (3%)	0 (0%)			0 (0%)	1 (6%)			1 (6%)	0 (0%)			1 (3%)	0 (0%)			0 (0%)	1 (3%)			0 (0%)	0 (0%)			1 (9%)	0 (0%)			1 (8%)	0 (0%)			1 (6%)	0 (0%)			0 (0%)	0 (0%)			0 (0%)	1 (4%)			1 (4%)	0 (0%)
Tumor inflammatory infiltration					0.83				0.19				0.92				0.03				0.86				0.62				0.82				0.62				0.09				0.92				0.36				0.68
Minimal	13 (30%)		10 (32%)	3 (27%)			5 (20%)	8 (47%)			4 (25%)	9 (35%)			7 (21%)	6 (67%)			2 (33%)	11 (31%)			5 (42%)	7 (24%)			2 (18%)	9 (31%)			5 (42%)	7 (24%)			3 (18%)	10 (40%)			6 (30%)	6 (29%)			4 (27%)	9 (33%)			7 (28%)	6 (35%)
Moderate	13 (30%)		10 (32%)	3 (27%)			9 (36%)	4 (24%)			5 (31%)	8 (31%)			11 (33%)	2 (22%)			1 (17%)	12 (33%)			3 (25%)	10 (34%)			4 (36%)	9 (31%)			3 (25%)	10 (34%)			4 (24%)	9 (36%)			7 (35%)	6 (29%)			3 (20%)	10 (37%)			7 (28%)	6 (35%)
Strong	16 (37%)		11 (35%)	5 (45%)			11 (44%)	5 (29%)			7 (44%)	9 (35%)			15 (45%)	1 (11%)			3 (50%)	13 (36%)			4 (33%)	12 (41%)			5 (45%)	11 (38%)			4 (33%)	12 (41%)			10 (59%)	6 (24%)			7 (35%)	9 (43%)			8 (53%)	8 (30%)			11 (44%)	5 (17%)
Not available	1 (2%)		0 (0%)	0 (0%)			0 (0%)	0 (0%)			0 (0%)	0 (0%)			0 (0%)	0 (0%)			0 (0%)	0 (0%)			0 (0%)	0 (0%)			0 (0%)	0 (0%)			0 (0%)	0 (0%)			0 (0%)	0 (0%)			0 (0%)	0 (0%)			0 (0%)	0 (0%)			0 (0%)	0 (0%)
Tobacco smoking history					0.26				0.82				0.87				0.51				0.13				0.16				0.16				0.39				1				0.8				0.15				0.29
Never smoker	18 (42%)		11 (35%)	6 (55%)			11 (44%)	6 (35%)			7 (44%)	10 (38%)			15 (45%)	2 (22%)			3 (50%)	14 (39%)			4 (33%)	13 (45%)			3 (27%)	13 (45%)			5 (42%)	11 (38%)			8 (47%)	9 (36%)			7 (35%)	10 (48%)			4 (27%)	13 (48%)			12 (48%)	5 (29%)
Former smoker	5 (12%)		3 (10%)	2 (18%)			3 (12%)	2 (12%)			1 (6%)	4 (15%)			4 (12%)	1 (11%)			2 (33%)	3 (8%)			3 (25%)	2 (7%)			1 (9%)	3 (10%)			0 (0%)	5 (17%)			2 (12%)	3 (12%)			2 (10%)	3 (14%)			3 (20)	2 (7%)			2 (8%)	3 (18%)
Current smoker	12 (28%)		11 (35%)	1 (9%)			8 (32%)	4 (24%)			5 (31%)	7 (27%)			8 (24%)	4 (44%)			0 (0%)	12 (33%)			3 (25%)	9 (31%)			4 (36%)	8 (28%)			5 (42%)	7 (24%)			6 (35%)	6 (24%)			6 (30%)	6 (29%)			7 (47%)	5 (19%)			5 (20%)	7 (41%)
Chewing tobacco	1 (2%)		1 (3%)	0 (0%)			0 (0%)	1 (6%)			0 (0%)	1 (4%)			1 (3%)	0 (0%)			0 (0%)	1 (1%)			1 (8%)	0 (0%)			0 (0%)	1 (3%)			0 (0%)	1 (3%)			0 (0%)	1 (4%)			1 (5%)	0 (0%)			0 (0%)	1 (4%)			1 (4%)	0 (0%)
Not available	7 (16%)		5 (16%)	2 (18%)			3 (12%)	4 (24%)			3 (23%)	4 (15%)			5 (15%)	2 (22%)			1 (17%)	6 (17%)			1 (8%)	5 (17%)			3 (27%)	4 (14%)			2 (17%)	5 (17%)			1 (6%)	6 (24%)			4 (20%)	2 (1%)			1 (7%)	6 (22%)			5 (20%)	2 (12%)
p16					0.41				1.0				0.69				1				1.0				0.08				1				1				0.44				1				0.43				1
Negative	35 (81%)		26 (84%)	8 (73%)			20 (80%)	14 (82%)			14 (88%)	20 (77%)			27 (82%)	7 (78%)			5 (83%)	29 (81%)			12 (100%)	21 (72%)			9 (82%)	23 (79%)			10 (83%)	23 (79%)			15 (88%)	19 (76%)			16 (80%)	17 (81%)			11 (73%)	23 (85%)			20 (80%)	14 (82%)
Positive	8 (19%)		5 (16%)	3 (27%)			5 (20%)	3 (18%)			2 (13%)	6 (23%)			6 (18%)	2 (22%)			1 (17%)	7 (19%)			0 (0%)	8 (28%)			2 (18%)	6 (21%)			2 (17%)	6 (21%)			2 (12%)	6 (24%)			4 (20%)	4 (19%)			4 (27%)	4 (15%)			5 (20%)	3 (18%)
Not available	0 (0%)		0 (0%)	0 (0%)			0 (0%)	0 (0%)			0 (0%)	0 (0%)			0 (0%)	0 (0%)			0 (0%)	0 (0%)			0 (0%)	0 (0%)			0 (0%)	0 (0%)			0 (0%)	0 (0%)			0 (0%)	0 (0%)			0 (0%)	0 (0%)			0 (0%)	0 (0%)			0 (0%)	0 (0%)
NOTE: P-values were calculated using the Fisher's exact test.
